# Supplementary material for: Biomarker Guided Diagnosis of Septic Peritonitis in Dogs
Source: Front Vet Sci. 2019 Jun 27;6:208. doi: 10.3389/fvets.2019.00208 (PMC6610427; doi:10.3389/fvets.2019.00208)
Supplement: Supplementary Table 1 — A summary of the demographics and physical examination characteristics of the two patient populations septic peritonitis (SP) and non-septic ascites (NSA). [file Data_Sheet_1.xlsx]

## Sheet: Sheet1
	SP (Median (IQR))	NSA (Median (IQR))
Age (Y)	8 (4.8-10.3)	9 (6-10)
APPLEfast	22 (20-29)	21 (16-24)
Temperature (°F)	102.3 (100.2-102.9)	101.7 (100.3-102.4)
HR (bpm)	141 (120-175)	136 (120-144)
RR (brpm)	46 (38-60)	40 (28-60)
Mentation score	1 (0-3)	0 (0-1)
Weight (kg)	26 (13-35)	32 (21-41)
MGCS	17.5 (15.8-18)	18 (17-18)
SAP (mmHg)	144 (120-164)	157 (125-193)
DAP (mmHg)	91 (72-98)	103 (91-107)
MAP (mmHg)	110 (86-121)	123 (107-133)
Female spayed	10	9
Male castrated	8	10
